# Supplementary material for: Reducing White Adipose Tissue Browning Using p38α MAPK Inhibitors Ameliorates Cancer-Associated Cachexia as Assessed by Magnetic Resonance Imaging
Source: Nutrients. 2022 Jul 22;14(15):3013. doi: 10.3390/nu14153013 (PMC9331061; doi:10.3390/nu14153013)
Supplement: Supplementary file 1 [file nutrients-14-03013-s001.zip]

Archive with 1 entries (1 files):
- nutrients-1791826-supplementary.pdf
